# Supplementary material for: Variation in left ventricular cardiac magnetic resonance normal reference ranges: systematic review and meta-analysis
Source: Eur Heart J Cardiovasc Imaging. 2020 May 27;22(5):494–504. doi: 10.1093/ehjci/jeaa089 (PMC8081427; doi:10.1093/ehjci/jeaa089)
Supplement: jeaa089_Supplementary_Data [file jeaa089_supplementary_data.zip]

Archive with 8 entries (8 files):
- Supp_Fig_1_ehj.docx
- Supp_Fig_2_ehj.docx
- Supp_Fig_3_ehj.docx
- Supp_table1_ehj.docx
- Supp_table2_ehj.docx
- Supp_Table3_ehj.docx
- Supp_table5_ehj.docx
- Suppl_Table4_ehj.docx
